# Supplementary material for: Rhenium(I) Block Copolymers Based on Polyvinylpyrrolidone: A Successful Strategy to Water-Solubility and Biocompatibility
Source: Molecules. 2023 Jan 1;28(1):348. doi: 10.3390/molecules28010348 (PMC9822124; doi:10.3390/molecules28010348)
Supplement: Supplementary file 1 [file molecules-28-00348-s001.zip]

Archive with 1 entries (1 files):
- molecules-2124933-SM.pdf
